# Supplementary material for: Identification of Key Functional Gene Signatures Indicative of Dedifferentiation in Papillary Thyroid Cancer
Source: Front Oncol. 2021 Apr 28;11:641851. doi: 10.3389/fonc.2021.641851 (PMC8113627; doi:10.3389/fonc.2021.641851)
Supplement: Supplementary file 4 [file Table_4.XLSX]

## Sheet: 未分组基因david
Category	Term	Count	%	PValue	Genes	List Total	Pop Hits	Pop Total	Fold Enrichment	Bonferroni	Benjamini	FDR
GOTERM_BP_DIRECT	GO:0006351~transcription, DNA-templated	9	20	0.00018	ZNF483, ZNF680, ZNF273, ZNF518B, ZNF626, ZNF415, ZNF585B, ZNF334, ZNF763	17	1955	16792	4.54725	0.00378245	0.00252406	0.00252406
GOTERM_BP_DIRECT	GO:0006355~regulation of transcription, DNA-templated	8	17.7778	0.000252	ZNF483, ZNF680, ZNF273, ZNF626, ZNF415, ZNF585B, ZNF334, ZNF763	17	1504	16792	5.25407	0.00528717	0.00252406	0.00252406
GOTERM_CC_DIRECT	GO:0005622~intracellular	8	17.7778	0.00502293	ZNF483, ZNF273, ZNF626, ZNF415, ZNF585B, ZNF334, ZNF763, ZMYND12	31	1332	18224	3.53076	0.118288	0.125573	0.125573
GOTERM_MF_5	GO:0003690~double-stranded DNA binding	3	6.66667	0.0745098	ZNF680, ZNF273, ZNF626	8	805	12075	5.625	0.634545	0.579225	0.579225
GOTERM_MF_5	GO:0000975~regulatory region DNA binding	3	6.66667	0.0830529	ZNF680, ZNF273, ZNF626	8	856	12075	5.28987	0.676052	0.579225	0.579225
